# Supplementary material for: Phosphoproteomic analysis of apoptotic hematopoietic stem cells from hemoglobin E/β-thalassemia
Source: J Transl Med. 2011 Jun 25;9:96. doi: 10.1186/1479-5876-9-96 (PMC3142509; doi:10.1186/1479-5876-9-96)
Supplement: Additional file 1 — Table containing the 229 proteins with MS identified phosphorylation site and the comparison of phosphorylation site using bioinformatic analysis. [file 1479-5876-9-96-S1.XLS]

## Sheet: Sheet1
Swissprot*	nominal mass	MOWSE SCORE	protein	Peptide	Phosphrylation site	PhosphositePlus	NetPHOS
ZCHC3_HUMAN	44389	46	Zinc finger CCHC domain-containing protein 3	103 - 113 R.DPAGEAVDPRK.K 116 - 122 K.GAAEAGR.R	no	ND	ND
CH10_HUMAN	10925	34	10 kDa heat shock protein, mitochondrial	21-36 R.pS(21)AAETVTKGGIMLPEK.S Phospho (ST)	S21	novel S21	S21
1433G_HUMAN	28456	34	14-3-3 protein gamma	70 - 77 K.TpSADGNEK.K + Phospho (ST) 143 - 152 K.RATVVESSEK.A	S 71	novel S71	S71
1433S_HUMAN	27871	37	14-3-3 protein sigma	19 - 27 R.YEDMAAFMK.G 2 Oxidation (M) 4 - 9 R.ApS(5)LIQK.A Phospho (ST)	S5	novel S5	S5 , Y19
1433Z_HUMAN	27899	47	14-3-3 protein zeta/delta	61 - 75 R.VVSSIEQKTEGAEKK.Q 104 - 115 K.FLIPNASQAESK.V	no	ND	ND
RN5A_HUMAN	84279	47	2-5A-dependent ribonuclease	166 - 178 R.KGGApT(170)ALMDAAEK.G Phospho (ST)	T170	novel T170	not match
ACHD_HUMAN	59257	34	Acetylcholine receptor subunit delta	174 - 184 K.pY(174)TAKEITLSLK.Q + Phospho (Y)	Y174	novel Y174	Y174, S182
ASCL2_HUMAN	20344	43	Achaete-scute homolog 2	153 - 162 R.GGSpS(156)EPGSPR.S Phospho (ST)	S156	ND	S155,S156,S160
ACTA_HUMAN	42381	39	Actin, aortic smooth muscle	318 - 330 K.EIpT(320)ALAPSpT(326)MKIK.I + 2 Phospho (ST)	T320,T326	novel T320	S325
ADNP_HUMAN	124854	49	Activity-dependent neuroprotector homeobox protein	856 - 864 R.VNASKTADK.K	no	ND	S854,S859
APC2_HUMAN	245966	41	Adenomatous polyposis coli protein 2	2261 - 2269 R.HGpS(2263)PSRpS(2267)AR.V 2 Phospho (ST) 745 - 755 K.QGPPAAEAApT(754)K.K Phospho (ST)	S2263,S2267,T754	novel S2263,S2267,T754	S2263,S2267,T754
AKAP6_HUMAN	259183	39	A-kinase anchor protein 6	1411 - 1421 K.QKFpT(1414)DEGESIK.L Phospho (ST) 891 - 910 K.AEILApT(896)DVpS(899)VEDEEGTGSPK.A 2 Phospho (ST) 758 - 763 K.pS(759)ALIQK.L Phospho (ST)	S759,S899 T896,T1414	novel S759,S899 T896,T1414	S899
ALKB1_HUMAN	44203	39.5	Alkylated DNA repair protein alkB homolog 1	4 - 24 K.MAAAVGpS(10)VApT(13)LApT(16)EPGEDAFR.K 3 Phospho (ST) 95 - 103 K.RAYVpT(99)LNGK.E Phospho (ST)	S10,T13,T16,T99	ND	not match
ALPK3_HUMAN	203428	44	Alpha-protein kinase 3	186 - 206 R.pT(186)GEAAApS(192)AGPAVGEGGAMGpS(205)R.R + 3 Phospho (ST) 186 - 207 R.TGEAAApS(192)AGPAVGEGGAMGSRR.A Oxidation (M); Phospho (ST)	T186,S192,S205,S192	novel T186,S192,S205,S192	S192
RAI14_HUMAN	110601	43	Ankycorbin	411 - 430 K.SSPSVLIHSLGKpS(423)TTDNDVR.I Phospho (ST)	S423	novel S423	S423
ANTR2_HUMAN	54285	40	Anthrax toxin receptor 2	287 - 301 K.AGEpT(290)LDVSVpS(296)FNGGK.S + 2 Phospho (ST)	T290,S296	novel T290,S296	T290
AP2B1_HUMAN	105398	42	AP-2 complex subunit beta	2 - 11 M.TDpS(4)KYFTTNK.K Phospho (ST) 248 - 261 R.LpS(249)HANSAVVLpS(258)AVK.V 2 Phospho (ST)	S4,S249,S258	novel S429,S258	S249
APOC3_HUMAN	10845	46	Apolipoprotein C-III	20 - 37 R.ASEAEDASLLSFMQGYMK.H 2 Oxidation (M)	no	ND	ND
AIFM1_HUMAN	67144	44	Apoptosis-inducing factor 1, mitochondrial	359 - 378 R.EGVKVMPNAIVQSVGVSSGK.L + Oxidation (M)	no	ND	ND
ATX2_HUMAN	140823	39	Ataxin-2	351 - 361 R.DAFTDpS(356)AISAK.V + Phospho (ST) 614 - 622 K.RMSSEGPPR.M	S356	novel S356	not match
ABCC9_HUMAN	175537	37	ATP-binding cassette sub-family C member 9	865 - 872 R.TLVLVTHK.L	no	ND	ND
BC11B_HUMAN	96998	48	B-cell lymphoma/leukemia 11B	473 - 480 R.HMKTHMHK.A Oxidation (M)	no	ND	ND
CASB_HUMAN	25423	36	Beta-casein	104 - 119 K.AKDTVYTKGRVMPVLK.S Oxidation (M)	no	ND	ND
CTBL1_HUMAN	65588	35	Beta-catenin-like protein 1	448 - 458 K.YLGAMQVADKK.I Oxidation (M)	no	ND	ND
MRP2_HUMAN	170660	32	Canalicular multispecific organic anion transporter 2	1169 - 1183 R.DFEIISDpT(1176)KVDANQR.S + Phospho (ST)	T1176	novel T1176	ND
CLIP2_HUMAN	116223	40	CAP-Gly domain-containing linker protein 2	215 - 220 R.GEKDLR.L	no	ND	ND
CASP6_HUMAN	33859	53	Caspase-6	93 - 99 K.AEELLLK.I 273 - 285 K.KQVPCFApS(280)MLTKK.L Oxidation (M); Phospho (ST) 273 - 285 K.KQVPCFASMLpT(283)KK.L Oxidation (M); Phospho (ST)	S280,T283	novel S280,T283	not match
CENPJ_HUMAN	154103	46	Centromere protein J	1121 - 1127 K.GQAASPR.E 536 - 543 R.LAAKSPIR.E 783 - 790 R.pSSpSLpSLpSK.M + 4 Phospho (ST)	S784,S786,S788,S790	novel S784,S786,S788,S790	S534,S784,S1125
CLSPN_HUMAN	151629	50	Claspin	1121 - 1136 R.YLADGDLHSDGPGRMR.K Oxidation (M) 948 - 966 K.FTSQDASTPASSELNKQEK.E	no	ND	ND
BHE22_HUMAN	37430	45	Class E basic helix-loop-helix protein 22	169 - 179 R.ApS(170)PGAGGGGAK.A Phospho (ST)	S170	novel S170	S170
CCD14_HUMAN	101512	54	Coiled-coil domain-containing protein 14 may error	1 - 16 -.MVRpS(4)GARPGQVLSpS(14)GR.H Oxidation (M); 2 Phospho (ST)	S4,S14	novel S4,S14	not match
C144C_HUMAN	144106	40	Coiled-coil domain-containing protein 144C	769 - 777 K.VDMpSGLQAK.N Phospho (ST) 819 - 827 R.DLSQTQCQK.K 901 - 908 K.QILSLQEK.N	S772	novel S772	S 772
COL12_HUMAN	82035	37	Collectin-12	100 - 112 K.KAISTNSELSpTFR.S + Phospho (ST)	T 110	novel T110	T110
CPLX4_HUMAN	18439	50	Complexin-4	81 - 85 K.YRLPK.S	no	ND	ND
CND1_HUMAN	158508	38	Condensin complex subunit 1	441 - 456 K.LpS(442)DADLAGPLQKETQK.L Phospho (ST)	S442	novel S442	S442
CNTN1_HUMAN	114104	39	Contactin-1	278 - 296 K.VLEPMPSpT(285)AEISTSGAVLK.I Oxidation (M); Phospho (ST)	T285	novel T285	not match
CNTN4_HUMAN	114181	37	Contactin-4	694 - 713 R.pT(694)EEALPEVTPANVpS(707)GGGGSK.S 2 Phospho (ST)	T694,S707	ND	T694,S707
CXAR_HUMAN	40575	41	Coxsackievirus and adenovirus receptor	279 - 287 R.EDVPPPKpS(286)R.T Phospho (ST) 329 - 339 R.pT(329)PQSPTLPPAK.V Phospho (ST) 34 - 42 K.GEpT(36)ApY(38)LPCK.F Phospho (ST); Phospho (Y)	S286 T329,T36,Y38	novel S286,T36,Y38	S286,T329,Y38
ZHANG_HUMAN	37396	49	CREB/ATF bZIP transcription factor	188 - 208 K.LDMLVASVGTGGTIpT(204)GIAR.K + Phospho (ST) 315 - 333 K.QDLLEEDDpS(323)AGGVCLHVDK.D Phospho (ST)	T204,S323	novel T204,S323	not match
CRTC2_HUMAN	73484	52.3333	CREB-regulated transcription coactivator 2	1 - 21 -.MApT(3)pS(4)GANGPGSApTASASNPRK.F Oxidation (M); 2 Phospho (ST) 1 - 20 -.MATSGANGPGSApT(13)ASASNPR.K Oxidation (M); Phospho (ST)	T3,T13 S4	novel T3,T13 S4	not match
CLC10_HUMAN	36221	43	C-type lectin domain family 10 member A	116 - 129 R.QAGVpS(120)ELQEHTTQK.A Phospho (ST)	S120	novel S120	S120
CDCP1_HUMAN	94268	43	CUB domain-containing protein 1	718 - 724 R.QPKKFQK.G	no	ND	ND
CBS_HUMAN	61175	63	Cystathionine beta-synthas	248 - 269 K.LDMLVASVGpT(257)GGpT(260)ITGIARKLK.E 2 Phospho (ST) 248 - 266 K.LDMLVASVGTGGTIpT(262)GIAR.K + Phospho (ST)	T257,T260,T262	novel T257,T260,T262	not match
CYC_HUMAN	11855	184	Cytochrome c	57 - 74 K.GIIWGEDTLMEYLENPKK.Y 29 - 39 K.TGPNLHGLFGR.K found acetylation site 57 - 73 K.GIIWGEDTLMEYLENPK.K found acetylation site	no	ND	ND
CP2C8_HUMAN	56587	37	Cytochrome P450 2C8	358 - 375 R.YSDLVPpT(364)GVPHAVpT(371)TDTK.F 2 Phospho (ST)	T364,T371	novel T364,T371	not match
CP2S1_HUMAN	56009	41	Cytochrome P450 2S1	330 - 349 R.EELNRELGAGQAPSLGDRTR.L	no	ND	ND
DC1L2_HUMAN	54351	38	Cytoplasmic dynein 1 light intermediate chain 2	440 - 457 K.KTGpSPGpSPGAGGVQpSpTAK.K + 4 Phospho (ST) 398 - 420 R.GGPApSVPpSpSSPGTSVKKPDPNIK.N + 3 Phospho (ST)	S 443, S 446 S 454, T 455 S 402, S 405 S 406	novel S 454, T 455 S 402	S 443, S 446T 455 S 402, S 405 S 406
AMPL_HUMAN	56530	42	Cytosol aminopeptidase	189 - 200 K.GVLFApS(194)GQNLAR.Q + Phospho (ST) 497 - 505 R.KGMpT(500)GRPp(503)TR.T + Oxidation (M); 2 Phospho (ST)	S194,T500,T503	novel S194,T500,T503	T500
DAZP1_HUMAN	43584	36	DAZ-associated protein 1	2 - 11 M.NNSGADEIGK.L	no	ND	ND
DCA15_HUMAN	67390	44	DDB1- and CUL4-associated factor 15	553 - 561 R.KSCVDMVMK.W 7 - 26 K.pS(7)ERNpS(11)GAGpS(15)GGGGPGGAGGK.R 3 Phospho (ST)	S7,S11,S15	novel S7,S11,S15	S7,S11,S15
DEND_HUMAN	76406	36	Dendrin	312 - 336 K.GVVEKpS(317)LGLAAADLNSGSDpS(331)HPQAK.A 2 Phospho (ST) 528 - 547 R.GGEAEGGRPGDSTLEERpT(545)FR.I Phospho (ST)	S317,S331,T545	novel S317,S331,T545	S331
TDIF2_HUMAN	84817	36	Deoxynucleotidyltransferase terminal-interacting protein 2	111 - 124 R.QILIACSPVpS(120)SVRK.K + Phospho (ST) 6 - 24 R.SARAKApSIQAASAEpSpSGQK.S + 3 Phospho (ST)	S120 S 12, S 20, S 21	novel S120 S 12, S 20	S20,S120
ADA11_HUMAN	85873	39	Disintegrin and metalloproteinase domain-containing protein 11	257 - 267 R.QSVVLTSNFAK.S 56 - 64 R.EpS(57)SGGEVRK.Q Phospho (ST) 764 - 769 R.GRpS(766)GGA.- Phospho (ST)	S57,S766	novel S57,S766	S57,S2766
RFX6_HUMAN	103479	48	DNA-binding protein RFX6	108 - 115 K.KpT(109)ITQIVK.D Phospho (ST) 558 - 578 K.NSDASKAAFTASPSSCFLANR.N 581 - 590 K.GpS(582)MVSSDAVK.N Oxidation (M); Phospho (ST)	T109,S582	novel T109,S582	not match
PRKDC_HUMAN	473749	40	DNA-dependent protein kinase catalytic subunit	3265 - 3269 K.ESKTR.D 3966 - 3975 R.QFINLMLPMK.E Oxidation (M)	no	ND	ND
RPA34_HUMAN	55236	36	DNA-directed RNA polymerase I subunit RPA34	163 - 175 R.SALAPNLLTSGKK.K 71 - 76 K.GKLAGK.R	no	ND	ND
ALG6_HUMAN	59339	61.5	Dolichyl pyrophosphate Man9GlcNAc2 alpha-1,3-glucosyltransferase	137 - 143 K.EIpSTKKK.I + Phospho (ST) 411 - 426 K.TSEEELQLKSFSISVR.K	S140	ND	not match
DAG1_HUMAN	97723	43	Dystroglycan	303 - 308 K.KPPLPK.R 426 - 447 K.KPRVSTPKPATPSTDSTTTpT(445)pT(446)R.R + 2 Phospho (ST)	T445,T446	novel T445,T446	T445,T446
CBL_HUMAN	100881	50.3636	E3 ubiquitin-protein ligase CBL	7 - 30 K.KSSGAGGGpS(15)GSGGSGSGGLIGLMK.D + Phospho (ST) 7 - 30 K.KSSGAGGGSGpS(17)GGpS(20)GpS(22)GGLIGLMK.D 3 Phospho (ST) 8 - 30 K.pS(8)pS(9)GAGGGpS(15)GpS(17)GGSGpS(22)GGLIGLMK.D 5 Phospho (ST) 8 - 30 K.SSGAGGGpS(15)GpS(17)GGSGSGGLIGLMK.D 2 Phospho (ST) 8 - 30 K.SSGAGGGSGSGGSGSGGLIGLMK.D	S 8,9,15,17,20,22	novel S 8,9,15,17,20,22	S8,S20
HUWE1_HUMAN	485523	40	E3 ubiquitin-protein ligase HUWE1	3306 - 3310 R.pS(07)GGRK.H Phospho (ST) 3744 - 3766 K.AKQpT(747)GRLGSSGLGSApS(759)SIQAAVR.Q 2 Phospho (ST) 3750 - 3766 R.LGSpS(753)GLGSApS(759)pS(760)IQAAVR.Q 3 Phospho (ST)	S3307,3759,3753,3759 S3760 T3747	novel S3307,3759,3753,3759 S3760 T3747	not match
SMUF1_HUMAN	86915	38	E3 ubiquitin-protein ligase SMURF1	1 - 7 -.MpS(2)NPGpT(6)R.R + 2 Phospho (ST)	S2,T6	novel S2,T6	not match
DDR1_HUMAN	102032	39	Epithelial discoidin domain-containing receptor 1	305 - 319 R.FRRGPAMAWEGEPMR.H 2 Oxidation (M) 94 - 105 R.LHLVALVGTQGR.H	no	ND	ND
ESR1_HUMAN	66914	47	Estrogen receptor	165 - 183 R.LASTNDKGSMAMESAKEpT(182)R.Y 2 Oxidation(M);Phospho (ST)	T182	novel T 182	not match
4EBP1_HUMAN	12686	53	Eukaryotic translation initiation factor 4E-binding protein 1	1 - 13 -.MpS(2)GGSSCSQpT(10)PSR.A Oxidation (M); 2 Phospho (ST)	S2,T10	novel T10	T10
FOXF2_HUMAN	46591	44	Forkhead box protein F2	75 - 89 K.SAGGGGAGAGpS(85)GGAK.K + Phospho (ST) 75 - 96 K.SAGGGGAGAGpS(85)GGAKKApS(92)pS(93)GLR.R + 3 Phospho (ST)	S85,S85,S92,S93	ND	S93
B3GA1_HUMAN	38346	42	Galactosylgalactosylxylosylprotein 3-beta-glucuronosyltransferase 1	232 - 242 R.VNGAGKVVGWK.T 38 - 54 K.DEGSDPRRETPPGADPR.E	no	ND	ND
CXD2_HUMAN	36640	35	Gap junction delta-2 protein	119 - 140 R.DPPEpSIGGPGGTGGGGSGGGKR.E + Phospho (ST)	S 123	novel S123	S123
GRIK3_HUMAN	11520	39	Glutamate receptor, ionotropic kainate 3	847 - 853 K.LRKpT(850)AER.E Phospho (ST)	T850	novel T850	T850
GON4L_HUMAN	250461	70	GON-4-like protein	656 - 669 K.MKKSSAKQLQEVEK.V Oxidation (M)	no	ND	ND
GPTC1_HUMAN	103567	43	G patch domain-containing protein 1	401 - 418 K.ApT(402)PDPGTHpS(409)KHQLNApS(416)KR.A + 3 Phospho (ST) 595 - 605 K.QSAVKMKMFGK.L + Oxidation (M) 602 - 608 K.MFGKLTR.D + Oxidation (M)	T402 S409,S416	ND	T402
GRK4_HUMAN	67738	43	G protein-coupled receptor kinase 4	561 - 576 R.GGCLTMVPSEKEVEPK.Q	no	ND	ND
HBS1L_HUMAN	75939	37	HBS1-like protein	323 - 332 R.GVpT(325)MDVGMTK.F Oxidation (M); Phospho (ST) 665 - 683 R.FMLRYGGpS(672)TIAAGVVpT(680)EIK.E Oxidation (M); 2 Phospho (ST)	T325,S672,T680	novel T325,S672,T680	T325
HSF1_HUMAN	57510	35	Heat shock factor protein 1	208 - 224 R.KIPLMLNDSGSAHSMPK.Y	no	ND	ND
HCLS1_HUMAN	54065	39	Hematopoietic lineage cell-specific protein	71 - 78 K.KEMESGPK.A	no	ND	ND
HMCN1_HUMAN	623265	37	Hemicentin-1	311 - 320 R.ITGLSpT(316)IDFR.A + Phospho (ST)	T316	novel T316	not match
FOXA1_HUMAN	49517	43	Hepatocyte nuclear factor 3-alpha	272 - 296 K.QPGAGGGGGSGSGGpS(286)GAKGGPESRK.D Phospho (ST) 265 - 295 R.FKCEKQPGAGGGGGSGpS(281)GGpS(284)GAKGGPEpS(293)R.K + 3 Phospho (ST)	S286,S281,S284,S293	novel S 285	S293
H13_HUMAN	22336	34	Histone H1.3	124 - 130 K.AGAAKPR.K	no	ND	ND
H1T_HUMAN	22006	59	Histone H1t	1 - 19 -.MSEpT(4)VPAASASAGVAAMEK.L + 2 Oxidation (M); Phospho (ST)	T4	novel T4	not match
H2B3B_HUMAN	13900	133	Histone H2B type 3-B	2 - 12 M.PDPSKSAPAPK.K	no	ND	ND
HXA13_HUMAN	40044	63	Homeobox protein Hox-A13	384 - 388 K.LKTpT(387)S.- Phospho (ST)	T387	ND	not match
HXA7_HUMAN	25654	40	Homeobox protein Hox-A7	191 - 215 K.DEGPTAAAAPEGAVPSAAATAAADK.A	no	ND	ND
HXD9_HUMAN	35900	38	Homeobox protein Hox-D9	166-190 R.AAPAPATAApS(175)pT(176)pT(177)SSSSTSLSSSSKR.T + 3 Phospho (ST)	S175,T176,T177	novel S175,T176,T177	S175
HIPK3_HUMAN	135426	34	Homeodomain-interacting protein kinase 3	843 - 852 R.QDSDSSVSDK.Q 87 - 93 K.NTAGApT(92)K.V Phospho (ST)	T92	novel T92	not match
HORN_HUMAN	283140	32	Hornerin	533 - 547 R.HGpS(535)GSGQSPSPSRGR.H + Phospho (ST)	S535	novel S535	not match
HCFC1_HUMAN	210598	40	Host cell factor 1	660 - 682 K.TITLVKpS(666)PIpS(669)VPGGpS(674)ALIpS(678)NLGK.V 4 Phospho (ST)	S666,S669,S674,S678	novel S678	not match
HMMR_HUMAN	84448	44	Hyaluronan mediated motility receptor	154 - 161 K.FSENGNQK.N	no	ND	ND
HYDIN_HUMAN	580927	36	Hydrocephalus-inducing protein homolog	2336 - 2344 R.LAKEMQEKK.L 4828 - 4835 R.VIPpS(4831)GIIK.T Phospho (ST)	S4831	novel S4831	not match
HIF1A_HUMAN	93467	35	Hypoxia-inducible factor 1-alpha	181 - 185 R.TMNIK.S + Oxidation (M) 179 - 185 R.GRTMNIK.S 179 - 185 R.GRTMNIK.S + Oxidation (M) 1 - 10 -.MEGAGGANDK.K	no	ND	ND
IPO4_HUMAN	120179	41	Importin-4	435 - 445 R.EVMPLLLAYLK.S + Oxidation (M)	no	ND	ND
PAMR1_HUMAN	82598	36	Inactive serine protease PAMR1	512 - 526 K.VpT(513)MIKTADLKVVLGK.F Oxidation (M); Phospho (ST)	T513	ND	not match
INHBC_HUMAN	38955	41	Inhibin beta C chain	1 - 21 -.MTSSLLLAFLLLAPTpT(16)VATPR.A Phospho (ST) 237 - 245 R.GIDCQGGpS(244)R.M Phospho (ST)	T16,S244	ND	not match
INO1_HUMAN	61542	37.8	Inositol-3-phosphate synthase 1	517 - 530 K.RVGPVAATYPMLNK.K + Oxidation (M)	no	ND	ND
ITA2_HUMAN	130468	85	Integrin alpha-2	523 - 533 K.EEGRVYLFpT(531)IK.K + Phospho (ST)	T531	novel T531	not match
IFT57_HUMAN	49249	40	Intraflagellar transport protein 57	2 - 19 M.TAALAVVTpT(10)pS(11)GLEDGVPR.S + 2 Phospho (ST)	T10,S11	novel T10,S11	S11
IRX5_HUMAN	50672	47.5	Iroquois-class homeodomain protein IRX-5	147 - 154 K.IMLAIIpT(153)K.M + Phospho (ST)	T153	no data	not match
K2C1_HUMAN	66170	32	Keratin, type II cytoskeletal 1	603 - 624 R.GpSGGGpSSGGSIGGRGSpSpSGGVK.S + 4 Phospho (ST) 4 - 12 R.QFSpSRpSGpYR.S + 2 Phospho (ST); Phospho (Y)	S 7, S 10, Y 12 S 604, S 608 S 619, S 620	novel S 7, S 10, Y 12 S 619, S 620	not match
K2C1B_HUMAN	61935	56	Keratin, type II cytoskeletal 1b	360 - 369 K.YQELQITAGR.H 370 - 378 R.HGDDLKNSK.M 526 - 532 R.GGGARGR.S	no	not match	ND
K22E_HUMAN	65678	51.9	Keratin, type II cytoskeletal 2 epidermal	550 - 572 R.GGpS(552)GGGGSIpS(559)GGGYGSGGGSGGR.Y + 2 Phospho (ST) 13 - 34 R.GGGGGGFRGFSSGSAVVpS(30)GGpS(33)R.R 2 Phospho (ST) 516 - 524 K.AAFGGpS(520)GGR.G Phospho (ST) 573 - 595 R.YGSGGGpS(579)KGGpS(583)IpS(585)GGGpY(589)GSGGGK.H 3 Phospho (ST); Phospho (Y) 604 - 623 R.GGpS(606)pS(607)pS(608)GGGYGSGGGGSSpS(621)VK.G 4 Phospho (ST)	S552,S559 S 30,33,520,579 S 583,585,606,607 S 608,621 Y 589	novel S552,S559 S 30,520,579 S 583,606,607 S 608,621 Y 589	S30,S33,S552, S579,S583,S600S607,S608,S621
K2C5_HUMAN	62568	37	Keratin, type II cytoskeletal 5	11 - 15 R.pS(11)GGSR.S + Phospho (ST)	S11	novel S11	not match
K2C74_HUMAN	58229	40	Keratin, type II cytoskeletal 74	70 - 85 R.AGGYGFRPGpS(79)GYGGGR.A + Phospho (ST)	S79	novel S79	not match
LMNA_HUMAN	74380	44	Lamin-A/C	625 - 644 R.SpY(626)RSVGGSGGGSFGDNLVpT(643)R.S Phospho (ST); Phospho (Y)	Y626,T643	novel Y626,T643	not match
LARP1_HUMAN	123833	42	La-related protein 1	669 - 677 R.AKMSAELAK.V + Oxidation (M)	no	ND	ND
LMOD1_HUMAN	67173	39	Leiomodin-1	128 - 136 R.GGLKKpS(133)FSR.D Phospho (ST) 461 - 475 R.MTVTNLLSRNMDKQR.Q 2 Oxidation (M)	S133	novel S133	S133
LRP2_HUMAN	540376	47	Low-density lipoprotein receptor-related protein2	1550 - 1555 K.NLpT(1552)NPR.G Phospho (ST) 1556 - 1562 R.GLALDPR.M 3082 - 3086 K.CDNGR.C	T1552	novel T1552	not match
LRP5_HUMAN	182280	37	Low-density lipoprotein receptor-related protein 5	1456 - 1475 K.SMMpS(1459)SVSLMGGRGGVPLYDR.N + 2 Oxidation (M); Phospho (ST)	S1459	novel S1459	not match
KDM3B_HUMAN	193202	61	Lysine-specific demethylase 3B	701 - 724 K.LVSGVLGSALTSGGPpS(716)LSAMGNGR.S Oxidation (M); Phospho (ST)	S716	novel S716	S716
LAMP1_HUMAN	45367	47	Lysosome-associated membrane glycoprotein 1	135 - 152 K.EIKTVEpSITDIRADIDKK.Y + Phospho (ST)	S 141	novel S141	S141
MS3L1_HUMAN	60243	69	Male-specific lethal 3 homolog	166 - 181 R.EMEERTIpT(173)IEIPEVLK.K Phospho (ST)	T173	novel T173	T173
MKS1_HUMAN	64830	44	Meckel syndrome type 1 protein	170 - 178 R.RGMEGGILK.S Oxidation (M)	no	ND	ND
MERL_HUMAN	69874	48	Merlin	524 - 533 K.EKVEYMEKSK.H 279 - 284 K.KIDVFK.F	no	ND	ND
MESD1_HUMAN	38533	37	Mesoderm development candidate 1	2 - 30 M.ASGSAGKPpT(10)GEAApS(15)PAPApS(20)AIGGASSQPR.K + 3 Phospho (ST)	T10,S15,S20	novel T10,S15,S20	S15,S20
MTHSD_HUMAN	42488	43.5	Methenyltetrahydrofolate synthase domain-containing protein	328 - 335 R.ELGpS(331)VPLR.L Phospho (ST) 52 - 63 K.DLDVFARpT(59)QEVK.V Phospho (ST)	S331,T59	novel S331,T59	not match
MAP2_HUMAN	99860	36	Microtubule-associated protein 2	1770 - 1792 K.ARVDHGAEIIpT(1780)QSPGRSSVApS(1790)PR.R + 2 Phospho (ST)	T1780,S1790	matched	S1790
TAU_HUMAN	79058	38	Microtubule-associated protein tau	205 - 209 K.GAGGK.E 508 - 528 K.pS(508)GDRSGYSSPGSPGTPGSRSR.T + Phospho (ST)	S508	matched	not match
GHC1_HUMAN	34904	38	Mitochondrial glutamate carrier 1	1 - 11 -.MADKQISLPAK.L Oxidation (M) 278 - 286 R.HEGPpS(282)AFLK.G Phospho (ST)	S282	ND	not match
MKL1_HUMAN	99257	42	MKL/myocardin-like protein 1	524 - 539 K.DQMLQEKDKQIEALpT(538)R.M + Phospho (ST)	T538	novel T538	not match
MO4L2_HUMAN	32345	45	Mortality factor 4-like protein 2	34 - 49 K.MRGASSGKKTAGPQQK.N Oxidation (M)	no	ND	ND
MUC5B_HUMAN	605803	49	Mucin-5B	2482 - 2498 K.ATPp(2484)SSSPGTApT(2492)ALPALR.S 2 Phospho (ST)	S2484,T2492	ND	not match
Q8IUE3_HUMAN	182651	43	Neurexin-3-alpha	625 - 641 R.QLAEMQNAAGVKpS(637)SCSR.M Oxidation (M); Phospho (ST)	S637	novel S637	not match
NHSL1_HUMAN	172103	37	NHS-like protein 1	1440 - 1447 R.MSAAEMLK.N + Oxidation (M)	no	ND	ND
NCOR2_HUMAN	275376	39	Nuclear receptor corepressor 2	897 - 902 K.EGGSGR.A	no	ND	ND
OR1L6_HUMAN	40059	44	Olfactory receptor 1L6	18 - 32 K.LPFpT(21)SLPLLLQpT(29)LSR.K 2 Phospho (ST)	T21,T29	novel T21,T29	not match
OC90_HUMAN	55357	39	Otoconin-90	256 - 269 R.ATSPPGSAEIVApT(268)R.V + Phospho (ST)	T268	novel T268	not match
OTU7A_HUMAN	101527	38	OTU domain-containing protein 7A	531 - 545 K.NMGGLGGLVHGKMGR.A + 2 Oxidation (M)	no	ND	ND
LIPR1_HUMAN	52556	43	Pancreatic lipase-related protein 1	1440 - 1447 R.MSAAEMLK.N + Oxidation (M)	no	ND	ND
PANX2_HUMAN	70005	35	Pannexin-2 (seq prot change)	K.TATDpTLIAPLLDR.S + Phospho (ST)	no	ND	ND
PAR6G_HUMAN	41086	41	Partitioning defective 6 homolog gamma	104 - 114 R.GSLGAGSLCRR.R	no	ND	ND
AMD_HUMAN	109119	39	Peptidyl-glycine alpha-amidating monooxygenase	449 - 455 R.GNAILVR.D	no	ND	ND
AT2B1_HUMAN	139637	48	Plasma membrane calcium-transporting ATPase 1	81 - 93 R.REAVFGKNFIPPK.K 700 - 721 R.AGITVRMVpT(708)GDNINTARAIApT(720)K.C 2 Phospho (ST)	T708,T720	novel T708,T720	T720
PKHN1_HUMAN	72658	39	Pleckstrin homology domain-containing family N member 1	371 - 392 R.EGAPPLPGAEpS(381)FPGSQVMGSGR.G Phospho (ST)	S381	novel S381	not match
PHLB2_HUMAN	142812	38	Pleckstrin homology-like domain family B member 2	819 - 828 K.GFPVNPNTLK.E 920 - 924 R.SIpT(922)PK.A + Phospho (ST)	T922	novel T922	T922
PLXB2_HUMAN	207734	41	Plexin-B2	1494 - 1500 K.IIDQVYR.G 323 - 327 K.MEANR.N + Oxidation (M)	no	ND	ND
PARP9_HUMAN	97308	36	Poly [ADP-ribose] polymerase 9	254 - 260 K.TIVEpT(258)IR.V + Phospho (ST)	T258	novel T258	T258
PMF1_HUMAN	23496	41	Polyamine-modulated factor 1	1 - 16 -.MAEApSSANLGSGCEEK.R + Oxidation (M); Phospho (ST)	S 5	novel S5	not match
GALT4_MOUSE	67421	44.5	Polypeptide N-acetylgalactosaminyltransferase 4	73 - 88 K.EMKPPLRGHGKGAWGK.E 301 - 318 R.IDPIRpS(306)PTMAGGLFAVSK.K Phospho (ST)	S306	novel S306	not match
KCNKD_HUMAN	46160	41	Potassium channel subfamily K member 13	312 - 320 R.NVVMPGSVR.N Oxidation (M) 341 - 350 R.RLSGEMISMK.D Oxidation (M) 77 - 83 R.HYEEATR.A	no	ND	ND
KCNQ3_HUMAN	97138	45	Potassium voltage-gated channel subfamily KQT member 3	231 - 239 R.FLQILRMLR.M	no	ND	ND
PO4F2_HUMAN	43344	33	POU domain, class 4, transcription factor 2	70 - 88 R.SSSSSSSGSSGGGGSEAMR.R + Oxidation (M)	no	ND	ND
PRAM7_HUMAN	54929	40.6667	PRAME family member 7	429 - 441 R.FAELGAELMKTPR.D Oxidation (M) 64 - 71 R.LPLGpS(68)LMK.S + Oxidation (M); Phospho (ST)	S68	no data	not match
HERC3_HUMAN	118596	41	Probable E3 ubiquitin-protein ligase HERC3	916 - 920 K.VCGGK.V 749 - 756 K.EFFLLLLK.E	no	ND	ND
JHD2C_HUMAN	286401	43	Probable JmjC domain-containing histone demethylation protein 2C	1047 - 1060 R.ENYSRVASpS(1055)SSSPK.S Phospho (ST) 2251 - 2260 K.NKSGETVVLK.L	S1055	novel S1055	ND
AT8B2_HUMAN	138606	37	Probable phospholipid-transporting ATPase ID	1191 - 1209 R.KKSDpS(1195)ApS(1197)pS(1198)PSGGADKPLKG.- + 3 Phospho (ST)	S1195,S1197,S1198	novel S1197,S1198	S1195,S1197,S1198
P3H2_HUMAN	81846	35	Prolyl 3-hydroxylase 2	641 - 662 R.MISFSSGGENPHGVKAVpT(658)KGKR.C Oxidation (M); Phospho (ST)	T658	ND	not match
PSA7_HUMAN	28041	32	Proteasome subunit alpha type-7	37 - 48 R.GRDIVVLGVEKK.S	no	ND	ND
AF17_HUMAN	113488	58	Protein AF-17	184 - 216 K.MKTSRHSSGGGGGGAGGGGGSMGGGGSGFISGR.R	no	ND	ND
CASC3_HUMAN	76346	40	Protein CASC3	307 - 311 R.MSAPR.N 32 - 55 R.GGGSCSGSAGGGGSGpS(47)LPpS(50)QRGGR.T + 2 Phospho (ST)	S47,S50	novel S47,S50	S50
DGC14_HUMAN	52593	36	Protein DGCR14	2 - 21 M.ETPGASASSLLLPAApS(17)RPPR.K + Phospho (ST) 243 - 250 R.QVVHKNpT(249)R.F + Phospho (ST)	S17,T249	novel S17,T249	not match
F128B_HUMAN	16273	50.5	Protein FAM128B	1- 22 -.MAAQGVGPGPGpS(12)AAPPGLEAAR.Q Phospho (ST) 143 - 158 R.LPKGGGPGKpS(152)PTRGST.- Phospho (ST) 1- 22 -.MAAQGVGPGPGpS(12)AAPPGLEAAR.Q + Oxidation (M); Phospho (ST) R.EGSpSQRMPR.Q + Oxidation (M); Phospho (ST)	S 12,152	novel S12,S152	not match
F178A_HUMAN	132704	44	Protein FAM178A	255 - 276 K.EQMEQRINpS(263)ENSFSEASSLSLK.S Oxidation (M); Phospho (ST) 200 - 219 K.QTpT(202)VAEADIFNNSSRSLSSR.S Phospho (ST)	S263,T202	novel S263,T202	S263
PACN3_HUMAN	48799	42	Protein kinase C and casein kinase substrate in neurons protein 3	319 - 332 R.SPDEVTLTSIVPpT(331)R.D Phospho (ST)	T331	novel T331	not match
NDRG2_HUMAN	41114	34	Protein NDRG2	288 - 308 K.MADSGGQPQLTQPGKLTEAFK.Y + Oxidation (M)	no	ND	ND
NLRC3_HUMAN	115897	39	Protein NLRC3	4 - 10 K.QEVRTGR.E	no	ND	ND
PP12C_HUMAN	85286	36	Protein phosphatase 1 regulatory subunit 12C	685 - 691 R.TLYAELR.R	no	ND	ND
PPME1_HUMAN	42687	83	Protein phosphatase methylesterase 1	13 - 37 R.LPSRPPLPGSGGSQSGAKMRMGPGR.K 2 Oxidation (M) 329 - 338 K.DLTIGQMQGK.F Oxidation (M)	no	ND	ND
RIC3_HUMAN	41408	44	Protein RIC3	70 - 93 R.pS(70)HLAEAFAKAKGSGGGAGGGGpS(91)GR.G 2 Phospho (ST)	S70,S91	no data	not match
SHSA5_HUMAN	26363	39	Protein shisa-5	1 - 27 -.MTAPVPAPRILLPLLLLLLLTPPPGAR.G + Oxidation (M)	no	ND	ND
WNT8B_HUMAN	40064	36	Protein Wnt-8b	69-83 R.ALQLSSHGGLRSANR.E	no	ND	S73 found in peptide
PRG4_HUMAN		36	Proteoglycan 4	295 - 303 K.QpT(296)STDGKEK.T Phospho (ST) 466 - 480 K.EPAPpT(470)TKEPAPTpT(478)PK.E 2 Phospho (ST)	S269,T470,T478	novel S269,T470,T478	not match
PCDH7_HUMAN	116513	47	Protocadherin-7	198 - 223 R.AGAADpS(203)APYPGGGGNGASGGGpS(219)GGSK.R 2 Phospho (ST) 198 - 224 R.AGAADpS(203)APYPGGGGNGApS(215)GGGSGGSKR.R 2 Phospho (ST)	S203,S219,S203,S215	novel S203,S219,S203,S215	S219
NSUN7_HUMAN	81771	40	Putative methyltransferase NSUN7	62 - 69 K.pS(62)AQKVLIK.Y Phospho (ST)	S62	no data	not match
F48B2_HUMAN	88285	39	Putative protein FAM48B2	264 - 270 R.VSTSGQK.E 286 - 294 K.AGpS(288)CVDTWK.G Phospho (ST)	S288	no data	S288
CK080_HUMAN	58424	38	Putative uncharacterized protein C11orf80	1 - 15 -.MVApS(4)AGpS(7)LFGGMVLK.K 2 Oxidation (M); 2 Phospho (ST)	S4,S7	no data	not match
CD181_HUMAN	17343	33	Putative uncharacterized protein C14orf181	66 - 84 R.LPVGSGSAGEAAApS(79)LGpT(82)AR.V + 2 Phospho (ST)	S79,T82	no data	not match
PDXD1_HUMAN	87565	38	Pyridoxal-dependent decarboxylase domain-containing protein 1	681 - 696 K.AQGAGVTLPPTPSGpSR.T + Phospho (ST)	S 695	novel S695	S695
MEFV_HUMAN	87359	35	Pyrin	120 - 143 K.TPDHPEGNEGNGPRPYGGGAApSLR.C + Phospho (ST)	S 141	novel S141	S141
P5CR1_HUMAN	33568	36	Pyrroline-5-carboxylate reductase 1, mitochondrial	30 - 46 K.IMApS(33)pS(34)PDMDLApT(41)VpS(43)ALR.K + 2 Oxidation(M);4 Phospho (ST)	S33,S34,S43,T41	novel S33,S34,S43,T41	S33,S34
R3HC1_HUMAN	53626	46.5	R3H and coiled-coil domain-containing protein 1	274 - 284 R.FGSTLQLDLEK.G 62 - 73 R.IQEELDRFLLQK.Q	no	ND	ND
RINT1_HUMAN	91372	45	RAD50-interacting protein 1	370 - 383 R.LEFpS(373)RGLMMLVLEK.L + Oxidation (M); Phospho (ST)	S373	no data	ND
RSPH9_HUMAN	31329	38	Radial spoke head protein 9 homolog	269 - 276 K.NMDLPFML.- Oxidation (M)	no	ND	ND
RASF7_MOUSE	40548	36	Ras association domain-containing protein 7	2 - 11 M.LLGLAAMELK.V 86 - 105 R.RpT(87)GPpS(90)LAGRPSSDSCPPPER.C 2 Phospho (ST)	T87,S90	no data	ND
RAB32_HUMAN	25210	47	Ras-related protein Rab-32	1 - 22 -.MAGGGAGDPGLGAAAAPAPETR.E Oxidation (M)	no	ND	ND
RALB_HUMAN	23508	41	Ras-related protein Ral-B	178 - 185 R.pT(178)KKMSENK.D + Phospho (ST) 6 - 27 K.pS(6)KGQpS(10)SLALHKVIMVGSGGVGK.S + 2 Phospho (ST)	S6,S10,T178	novel S6,T178	S6 and T178
RNH2B_HUMAN	35345	48	Ribonuclease H2 subunit B	234 - 250 K.LPEPSASLPNPPSKKIK.L	no	ND	ND
RCL1_HUMAN	41273	44	RNA 3'-terminal phosphate cyclase-like protein	352 - 370 K.GGDKVLMpT(359)CVGIGFSNLSK.T Oxidation (M); Phospho (ST) 134 - 141 K.ApT(135)ALPLLK.Q Phospho (ST)	T359,T135	novel T359,T135	not match
MEX3C_HUMAN	70007	39	RNA-binding protein MEX3C	284 - 290 K.EDVAMAK.R + Oxidation (M)	no	ND	ND
REXO1_HUMAN	132740	41	RNA exonuclease 1 homolog	212 - 220 R.HpS(213)RPVPSGK.Y + Phospho (ST) 873 - 889 R.GLAPpS(877)AVPGLSKTSGRR.V + Phospho (ST)	S213,S877	novel S213,S877	S213
SRCH_HUMAN	80994	37	Sarcoplasmic reticulum histidine-rich calcium-binding protein	480 - 488 K.DDSEEEKEK.E	no	ND	ND
SCG3_HUMAN	52973	53	Secretogranin-3	346 - 353 K.NATDNISK.L	no	ND	ND
ST17A_HUMAN	46929	62	Serine/threonine-protein kinase 17A	160 - 168 K.EKDVQRLMR.Q	no	ND	ND
PKN1_HUMAN	104666	62	Serine/threonine-protein kinase N1	876 - 885 R.TLGWEALLAR.R	no	ND	ND
PLK2_HUMAN	79270	47	Serine/threonine-protein kinase PLK2	17 - 24 K.MCEQALGK.G Oxidation (M) 72 - 80 R.IIVDPpT(77)pT(78)GK.R 2 Phospho (ST)	T77,T78	novel T77,T78	T78
ULK1_HUMAN	113557	34	Serine/threonine-protein kinase ULK1	773 - 787 R.MFSAGPTGpS(781)ASSSAR.H + Oxidation (M); Phospho (ST)	S781	novel S781	not match
SDCG8_HUMAN	83429	46	Serologically defined colon cancer antigen 8	395 - 407 K.KEITKEREpY(403)MGpS(406)K.M Phospho (ST); Phospho (Y) 514 - 518 K.AALAR.E	Y403,S406	no data	Y403
SH3L3_HUMAN	10488	38	SH3 domain-binding glutamic acid-rich-like protein 3	52-58 R.ALAGNPK.A	no	ND	ND
SRP54_HUMAN	55953	35	Signal recognition particle 54 kDa protein	443 - 457 K.GGDMSKNVSQpSQMAK.L + Phospho (ST)	S 453	no data	ND
PDS5A_HUMAN	152274	52	Sister chromatid cohesion protein PDS5 homolog A	1299 - 1315 R.AAVGQEpS(1305)PGGLEAGNAK.A Phospho (ST) 658 - 664 R.SGLELLK.V 856 - 862 K.pS(856)ANpS(859)TLR.L 2 Phospho (ST)	S856,S859 S1305	novel S856,S859	not match
MTAP_HUMAN	31729	39	S-methyl-5'-thioadenosine phosphorylase	2 - 11 M.ApS(3)GTTTTAVK.I Phospho (ST)	S3	novel S3	not match
SPTA2_HUMAN	285163	40	Spectrin alpha chain, brain	1520 - 1525 K.GDISpS(1524)R.R + Phospho (ST)	S1524	novel S1524	not match
SPDYC_HUMAN	33886	39	Speedy protein C	44 - 52 R.QGGGNGFLR.F	no	ND	ND
SGPL1_HUMAN	64053	40	Sphinggosine-1-phosphate lyase	264 - 270 K.MMEVDVR.A + Oxidation (M) 519 - 535 K.TTGMGAIYGMAQTpT(532)VDR.N + Phospho (ST)	T532	no data	match
SFR19_HUMAN	139814	44	Splicing factor, arginine/serine-rich 19	929 - 943 R.S(929)GGGSGGSGGQVSLK.K + Phospho (ST) 927 - 946 K.VRSGGGS(933)GGS(936)GGQVS(941)LKKSK.A + 3 Phospho (ST) 494 - 516 R.Y(494)RQRS(498)PSPAPAPAPAAAAGPPTR.K + Phospho (ST)(Y)	S929 S933,S936,S941 Y494,S498	novel S929,S936,S941,Y494	S498,S929,S933,S941
SND1_HUMAN	102618	42	Staphylococcal nuclease domain-containing protein 1	1 - 21 -.MASSAQSGGpS(10)pS(11)GGPAVPTVQR.G Oxidation (M); 2 Phospho (ST) 2 - 21 M.ASSAQSGGSpS(11)GGPAVPTVQR.G Phospho (ST)	S10,S11	novel S10,S11	S10,S11
STOX2_HUMAN	103748	47	Storkhead-box protein 2	347 - 358 K.AGSSAHHSGRpS(357)K.K Phospho (ST) 655 - 679 K.EEpS(657)PKGPGGGPAASGGVAEGIANGR.L Phospho (ST)	S357,S657	novel S357,S657	not match
SCOT1_HUMAN	56578	35	Succinyl-CoA:3-ketoacid-coenzyme A transferase 1, mitochondrial	435 - 451 K.pTKVVVTMEHSAKGNAHK.I + Oxidation (M); Phospho (ST)	T 435	novel T435	match
SYNP2_HUMAN	118069	69	Synaptopodin-2	1074 - 1093 K.FSAKKSGVpT(1082)IQVWKPpS(1089)VVEE.- 2 Phospho (ST) 208 - 225 R.HKGApS(212)GPLVALPGAEKSK.S Phospho (ST) 996 - 1003 K.VNSALAMK.Q	T1082,S1089 S212	novel T1082,S1089 S212	S1089
TBX1_HUMAN	43504	42	T-box transcription factor TBX1	218 - 236 K.LTNNLLDDNGHIILNpS(233)MHR.Y Oxidation (M); Phospho (ST)	S233	novel S233	not match
TEX14_HUMAN	169107	41	Testis-expressed protein 14	1287 - 1301 K.RLSSFIGAGpS(1296)PpS(1298)LVK.A 2 Phospho (ST) 500 - 507 R.pT(500)MNLQDIR.Y Phospho (ST)	T500,S1296,S1298	novel T500,S1296,S1298	not match
TTC23_HUMAN	50434	49	Tetratricopeptide repeat protein 23	304 - 312 K.DpS(305)EGMGRTK.F Phospho (ST) 331 - 338 K.ERATSILR.E	S305	no data	S305
THAP4_HUMAN	63535	42	THAP domain-containing protein 4	104 - 122 K.DApSKATGGVRGHpSSAATSR.G + 2 Phospho (ST)	S 106, S 116	novel S106, S116	S 106, S 116
ELOC_HUMAN	12636	38	Transcription elongation factor B polypeptide 1	44 - 63 K.AMLSGPGQFAENETNEVNFR.E	no	ND	ND
SOX11_HUMAN	46936	45	Transcription factor SOX-11	141 - 161 K.pS(141)AAGGGGGpS(149)AGGGAGGAKpT(159)pS(160)K.G 4 Phospho (ST) 205 - 215 R.VpS(206)GSGGGGAGK.T Phospho (ST)	S141,S149,T159,S160,S206	novel S141,S149,T159,S160	T159,S160,S206
SP8_HUMAN	51209	74	Transcription factor Sp8	455 - 473 K.THSGGGGGGGpS(465)AGpS(468)GpS(470)GGK.K 3 Phospho (ST)	S465,S468,S470	no data	S468
TAF4_HUMAN	110332	41	Transcription initiation factor TFIID subunit 4	575 - 595 R.TVPGATTpT(582)pS(583)SAATETMENVKK.C 2 Phospho (ST)	T582,S583	no data	T582
TR16L_HUMAN	40508	41	Tripartite motif-containing protein 16-like protein	138 - 149 R.KYWTSKPEPSTR.E	no	ND	ND
TRIM4_HUMAN	58280	84	Tripartite motif-containing protein 4	230 - 247 K.KKLNENpT(236)LKLNQTIASLK.K Phospho (ST)	T236	novel T236	not match
TDR10_HUMAN	41314	39	Tudor domain-containing protein 10	48 - 55 K.EEILYLLK.D	no	ND	ND
TNFL6_HUMAN	31692	37	Tumor necrosis factor ligand superfamily member 6	157 - 175 R.SMPLEWEDTYGIVLLSGVK.Y + Oxidation (M)	no	ND	ND
TNR12_HUMAN	14358	36	Tumor necrosis factor receptor superfamily member 12A	24 - 38 R.SVAGEQAPGpT(33)APCSR.G + Phospho (ST)	T33	no data	not match
UBQL1_HUMAN	62479	41	Ubiquilin-1	69 - 86 R.FKSHpT(73)DQLVLIFAGKILK.D Phospho (ST)	T73	novel T73	not match
UAP1L_HUMAN	57565	48	UDP-N-acetylhexosamine pyrophosphorylase-like protein 1	238 - 244 K.ILEDMER.R	no	ND	ND
CN16B_HUMAN	52023	48	Uncharacterized protein C14orf166B	370 - 378 K.AVQGLSPKK.T 95 - 111 R.GpT(96)KAIAIALVSNMAVTK.L + Phospho (ST)	T96	no data	T96
CN038_HUMAN	97809	68	Uncharacterized protein C14orf38	249 - 259 R.EVKRMETYQKK.K + Oxidation (M) 345 - 358 K.QLVEpT(349)LHAARMEYK.D + Oxidation (M); Phospho (ST)	T349	no data	not match
CA222_HUMAN	33304	60	Uncharacterized protein C1orf222	243 - 259 K.GFpS(245)IEPSRGpS(252)VERGQTK.T 2 Phospho (ST) 95 - 101 K.GVMDPGK.T	S245,S252	no data	not match
CB071_HUMAN	141279	34	Uncharacterized protein C2orf71	985 - 992 R.ERSPPVGR.K 657 - 665 R.VpSPSNTTSR.L + Phospho (ST)	S 658	novel S658	S658
K0802_HUMAN	209847	51	Uncharacterized protein KIAA0802	98 - 115 R.pS(98)GGVPGAKDKPPPGAGAR.S Phospho (ST)	S98	novel S98	not match
CA123_HUMAN	18379	43	UPF0587 protein C1orf123	59 - 66 R.GSApS(62)MVQK.C + Oxidation (M); Phospho (ST) 48 - 68 R.LMDSVALKGGRGSASMVQKCK.L + 2 Oxidation (M)	S62	no data	not match
CA055_HUMAN	50452	42	UPF0667 protein C1orf55	144 - 148 K.LVEPK.H	no	ND	ND
VATD_HUMAN	28245	34	V-type proton ATPase subunit D	25 - 35 K.GAQTGRNLLKK.K	no	ND	ND
YYAP1_HUMAN	88801	47	YY1-associated protein 1	8 - 17 R.SAAApT(12)NPGpS(16)R.L 2 Phospho (ST)	T12,S16	novel T12,S16	not match
ZC11A_HUMAN	89931	44	Zinc finger CCCH domain-containing protein 11A	382 - 387 K.TEGPSK.T	no	ND	ND
ZN239_HUMAN	53268	42	Zinc finger protein 239	247 - 264 R.pS(247)SpS(249)LLIHQAVHTDEKPYK.C + 2 Phospho (ST)	S247,S249	novel S247,S249	not match
ZN282_HUMAN	75322	35	Zinc finger protein 282	111 - 125 R.KVDAQASQLLNLEGR.T	no	ND	ND
ZN469_HUMAN	414169	41	Zinc finger protein 469	2721 - 2725 K.GASAR.G 956 - 982 R.KDLDpS(960)GGAAEGSGSGGGGRASGLRPRR.N + Phospho (ST)	S960	novel S960	not match
ZN503_HUMAN	63257	39	Zinc finger protein 503	187 - 209 K.EPGGGGGGGGGGGGGGGGVSpS(207)EK.S Phospho (ST)	S207	novel S207	S207
ZN550_HUMAN	49491	40	Zinc finger protein 550	1 - 15 -.MAETKDAAQMLVTFK.D + Oxidation (M) 138 - 148 K.GKVTPEpT(144)DLHK.E + Phospho (ST)	T144	novel T144	not match
ZN609_HUMAN	152352	35	Zinc finger protein 609	146 - 158 K.AAKASRSVAGSKK.E	no	ND	ND
ZN800_HUMAN	76443	39	Zinc finger protein 800	268 - 275 R.KNPNQSpS(274)K.G Phospho (ST) 589 - 599 K.HDGpT(592)SNSPSKK.Y Phospho (ST)	S274,T592	novel S274,T592	S274
Z804A_HUMAN	86915	40	Zinc finger protein 804A	126 - 145 K.EpT(127)VCAPGSGPMFKSp(139)TTVTVR.E Oxidation (M); 2 Phospho (ST) 212 - 225 K.IGFSFAFPKKASVK.L	T127,S139	novel T127,S139	T127
ZXDC_HUMAN	91331	48	Zinc finger protein ZXDC	730 - 748 K.QRGAGSNAGApS(740)QSTQRKIK.E Phospho (ST)	S740	novel S740	match
ND : not determined
* : SwissProt 05 (516,603 sequences; 181,919,312 residues)
